# Supplementary material for: Efficacy of Novel Aminooxyacetic Acid Prodrugs in Colon Cancer Models: Towards Clinical Translation of the Cystathionine β-Synthase Inhibition Concept
Source: Biomolecules. 2021 Jul 21;11(8):1073. doi: 10.3390/biom11081073 (PMC8394431; doi:10.3390/biom11081073)
Supplement: Supplementary file 1 [file biomolecules-11-01073-s001.zip]

Archive with 1 entries (1 files):
- biomolecules-1300302-supplementary.pdf
